# Supplementary material for: MRCK-Alpha and Its Effector Myosin II Regulatory Light Chain Bind ABCB4 and Regulate Its Membrane Expression
Source: Cells. 2022 Feb 10;11(4):617. doi: 10.3390/cells11040617 (PMC8870398; doi:10.3390/cells11040617)
Supplement: Supplementary file 1 [file cells-11-00617-s001.zip]

Archive with 1 entries (1 files):
- cells-1535928-supplementary.pdf
